# Supplementary material for: Hummingbird migration and flowering synchrony in the temperate forests of northwestern Mexico
Source: PeerJ. 2018 Jul 6;6:e5131. doi: 10.7717/peerj.5131 (PMC6037137; doi:10.7717/peerj.5131)
Supplement: Supplemental Information 4 [file peerj-06-5131-s004.csv]

Plots	Period	Days	Vegetation	Se.rufus	Am.beryllina	Sa.iodantha	Ce.thyrsoideum	total.flowers
1	2010-11	0	Rip	0	0	0	0	0
2	2010-11	0	P-o	0	0	0	0	0
3	2010-11	0	Rip	0	0	0	0	378
4	2010-11	0	Cle	0	0	0	0	0
5	2010-11	0	Clo	0	0	0	0	162
6	2010-11	0	Clo	0	0	28	0	118
7	2010-11	0	Clo	0	0	0	0	145
8	2010-11	0	Edg	0	0	110	0	110
9	2010-11	0	Edg	0	0	471	0	587
10	2010-11	0	P-o	0	0	396	0	401
11	2010-11	0	Edg	0	0	0	0	145
12	2010-11	0	P-o	0	0	69	0	69
13	2010-11	0	P-o	0	0	13	0	13
14	2010-11	0	P-o	0	0	10	3476	3643
15	2010-11	0	Cle	0	1	69	3193	3262
16	2010-11	0	Cle	0	0	0	0	223
17	2010-11	0	P-o	0	0	21	0	251
18	2010-11	0	Cle	0	1	92	1288	1380
19	2010-11	0	Rip	0	0	0	0	109
20	2010-11	0	Edg	0	0	0	0	66
1	2010-11	10	Rip	0	0	0	0	0
2	2010-11	10	P-o	0	0	0	0	0
3	2010-11	10	Rip	0	0	0	0	324
4	2010-11	10	Cle	0	0	0	0	0
5	2010-11	10	Clo	0	0	53	0	198
6	2010-11	10	Clo	0	3	47	0	105
7	2010-11	10	Clo	0	0	0	0	331
8	2010-11	10	Edg	0	0	136	0	136
9	2010-11	10	Edg	0	0	650	0	735
10	2010-11	10	P-o	0	0	456	0	456
11	2010-11	10	Edg	0	0	0	0	136
12	2010-11	10	P-o	0	4	382	30	412
13	2010-11	10	P-o	0	0	93	0	93
14	2010-11	10	P-o	0	6	99	2820	2985
15	2010-11	10	Cle	0	4	108	3153	3261
16	2010-11	10	Cle	0	0	7	0	129
17	2010-11	10	P-o	0	0	13	0	240
18	2010-11	10	Cle	0	0	5	0	269
19	2010-11	10	Rip	0	1	106	33	191
20	2010-11	10	Edg	0	0	0	0	39
1	2010-11	20	Rip	0	0	0	0	0
2	2010-11	20	P-o	0	0	11	0	11
3	2010-11	20	Rip	0	0	0	0	278
4	2010-11	20	Cle	0	0	5	0	5
5	2010-11	20	Clo	0	0	71	0	183
6	2010-11	20	Clo	0	0	102	0	175
7	2010-11	20	Clo	0	0	0	0	296
8	2010-11	20	Edg	0	0	275	0	275
9	2010-11	20	Edg	1	0	745	0	760
10	2010-11	20	P-o	0	0	946	0	946
11	2010-11	20	Edg	0	0	0	0	127
12	2010-11	20	P-o	0	4	440	129	569
13	2010-11	20	P-o	0	0	171	0	171
14	2010-11	20	P-o	0	2	106	2512	2652
15	2010-11	20	Cle	0	4	364	6482	6846
16	2010-11	20	Cle	0	0	33	0	121
17	2010-11	20	P-o	0	0	64	0	124
18	2010-11	20	Cle	0	1	35	12	244
19	2010-11	20	Rip	0	1	149	191	449
20	2010-11	20	Edg	0	0	0	0	13447
1	2010-11	30	Rip	0	0	12	0	12
2	2010-11	30	P-o	0	0	30	0	33
3	2010-11	30	Rip	0	0	32	0	213
4	2010-11	30	Cle	0	0	0	0	0
5	2010-11	30	Clo	0	0	164	0	301
6	2010-11	30	Clo	0	2	141	0	207
7	2010-11	30	Clo	0	0	0	0	204
8	2010-11	30	Edg	0	0	354	0	354
9	2010-11	30	Edg	0	3	1438	0	1447
10	2010-11	30	P-o	0	0	1340	259	1599
11	2010-11	30	Edg	0	0	0	0	73
12	2010-11	30	P-o	0	6	1376	319	1695
13	2010-11	30	P-o	0	2	316	0	316
14	2010-11	30	P-o	2	3	421	947	1370
15	2010-11	30	Cle	3	2	836	2992	3828
16	2010-11	30	Cle	0	0	212	197	447
17	2010-11	30	P-o	0	0	152	0	162
18	2010-11	30	Cle	0	2	186	357	554
19	2010-11	30	Rip	1	0	288	175	624
20	2010-11	30	Edg	0	0	0	0	8
1	2010-11	40	Rip	0	0	62	0	62
2	2010-11	40	P-o	0	0	46	0	48
3	2010-11	40	Rip	0	0	8	0	180
4	2010-11	40	Cle	0	0	61	0	61
5	2010-11	40	Clo	0	0	275	0	421
6	2010-11	40	Clo	0	2	202	0	228
7	2010-11	40	Clo	0	0	0	0	227
8	2010-11	40	Edg	1	0	722	0	722
9	2010-11	40	Edg	0	3	2468	35	2515
10	2010-11	40	P-o	0	1	2602	334	2936
11	2010-11	40	Edg	0	0	0	0	69
12	2010-11	40	P-o	2	5	1399	460	1859
13	2010-11	40	P-o	0	1	274	0	274
14	2010-11	40	P-o	3	0	383	264	647
15	2010-11	40	Cle	4	3	1697	2872	4569
16	2010-11	40	Cle	0	0	229	210	447
17	2010-11	40	P-o	0	0	148	0	152
18	2010-11	40	Cle	0	1	184	322	518
19	2010-11	40	Rip	1	0	425	80	697
20	2010-11	40	Edg	0	0	0	0	5
1	2010-11	50	Rip	0	0	211	0	211
2	2010-11	50	P-o	0	0	135	0	137
3	2010-11	50	Rip	0	0	32	0	207
4	2010-11	50	Cle	0	0	140	0	140
5	2010-11	50	Clo	0	0	295	0	454
6	2010-11	50	Clo	1	0	216	0	246
7	2010-11	50	Clo	0	0	0	0	225
8	2010-11	50	Edg	0	0	618	0	618
9	2010-11	50	Edg	0	0	2532	64	2604
10	2010-11	50	P-o	0	0	2384	384	2768
11	2010-11	50	Edg	0	0	11	0	81
12	2010-11	50	P-o	2	1	2700	244	2944
13	2010-11	50	P-o	0	0	534	64	598
14	2010-11	50	P-o	3	0	853	86	939
15	2010-11	50	Cle	6	0	3344	655	3999
16	2010-11	50	Cle	0	0	474	157	631
17	2010-11	50	P-o	0	0	352	0	352
18	2010-11	50	Cle	0	0	405	232	640
19	2010-11	50	Rip	1	0	255	112	544
20	2010-11	50	Edg	0	0	0	0	4
1	2010-11	60	Rip	0	0	217	0	217
2	2010-11	60	P-o	0	0	192	0	194
3	2010-11	60	Rip	0	0	15	0	141
4	2010-11	60	Cle	1	0	254	0	254
5	2010-11	60	Clo	0	0	301	0	444
6	2010-11	60	Clo	0	0	139	0	178
7	2010-11	60	Clo	0	0	0	0	247
8	2010-11	60	Edg	1	0	235	0	235
9	2010-11	60	Edg	1	0	2806	0	2816
10	2010-11	60	P-o	0	0	2214	665	2879
11	2010-11	60	Edg	0	0	14	0	78
12	2010-11	60	P-o	0	0	2687	39	2726
13	2010-11	60	P-o	0	0	637	22	659
14	2010-11	60	P-o	2	0	1263	0	1263
15	2010-11	60	Cle	3	0	3569	149	3718
16	2010-11	60	Cle	1	0	736	99	835
17	2010-11	60	P-o	0	0	384	0	384
18	2010-11	60	Cle	1	0	537	153	690
19	2010-11	60	Rip	2	0	196	42	479
20	2010-11	60	Edg	0	0	0	0	0
1	2010-11	70	Rip	0	0	364	0	364
2	2010-11	70	P-o	0	0	234	0	237
3	2010-11	70	Rip	0	0	12	0	107
4	2010-11	70	Cle	0	0	494	0	494
5	2010-11	70	Clo	0	0	255	0	422
6	2010-11	70	Clo	0	0	110	0	124
7	2010-11	70	Clo	0	0	0	0	209
8	2010-11	70	Edg	0	0	667	0	667
9	2010-11	70	Edg	0	0	2521	0	2531
10	2010-11	70	P-o	0	0	23	57	80
11	2010-11	70	Edg	0	0	23	0	80
12	2010-11	70	P-o	1	0	3357	0	3357
13	2010-11	70	P-o	0	0	648	80	728
14	2010-11	70	P-o	4	0	1284	0	1284
15	2010-11	70	Cle	5	0	3807	118	3925
16	2010-11	70	Cle	0	0	946	52	998
17	2010-11	70	P-o	0	0	436	51	487
18	2010-11	70	Cle	1	0	826	40	869
19	2010-11	70	Rip	1	0	223	26	514
20	2010-11	70	Edg	0	0	0	0	0
1	2010-11	80	Rip	0	0	409	0	409
2	2010-11	80	P-o	0	0	342	0	361
3	2010-11	80	Rip	0	0	21	0	108
4	2010-11	80	Cle	0	0	711	0	711
5	2010-11	80	Clo	0	0	250	0	325
6	2010-11	80	Clo	1	0	99	0	107
7	2010-11	80	Clo	0	0	0	0	135
8	2010-11	80	Edg	0	0	608	0	608
9	2010-11	80	Edg	1	0	2680	0	2682
10	2010-11	80	P-o	0	0	903	177	1080
11	2010-11	80	Edg	0	0	29	0	57
12	2010-11	80	P-o	2	0	2814	0	2814
13	2010-11	80	P-o	1	0	739	50	789
14	2010-11	80	P-o	3	0	1211	0	1211
15	2010-11	80	Cle	3	0	3559	28	3587
16	2010-11	80	Cle	0	0	1388	40	1428
17	2010-11	80	P-o	0	0	458	65	523
18	2010-11	80	Cle	0	0	1630	9	1642
19	2010-11	80	Rip	1	0	249	30	432
20	2010-11	80	Edg	0	0	0	0	0
1	2010-11	90	Rip	0	0	345	0	345
2	2010-11	90	P-o	0	0	338	0	375
3	2010-11	90	Rip	0	0	13	0	61
4	2010-11	90	Cle	0	0	568	0	568
5	2010-11	90	Clo	0	0	178	0	262
6	2010-11	90	Clo	0	0	33	0	37
7	2010-11	90	Clo	0	0	0	0	144
8	2010-11	90	Edg	1	0	320	0	320
9	2010-11	90	Edg	0	0	781	0	781
10	2010-11	90	P-o	0	0	276	36	312
11	2010-11	90	Edg	0	0	3	0	36
12	2010-11	90	P-o	2	0	1271	0	1271
13	2010-11	90	P-o	1	0	338	71	409
14	2010-11	90	P-o	3	0	1083	0	1083
15	2010-11	90	Cle	3	0	1948	0	1948
16	2010-11	90	Cle	0	0	550	45	595
17	2010-11	90	P-o	1	0	229	107	336
18	2010-11	90	Cle	0	0	668	0	671
19	2010-11	90	Rip	1	0	103	0	229
20	2010-11	90	Edg	0	0	0	0	0
1	2010-11	100	Rip	0	0	171	0	171
2	2010-11	100	P-o	0	0	178	0	194
3	2010-11	100	Rip	0	0	0	0	9
4	2010-11	100	Cle	0	0	286	0	286
5	2010-11	100	Clo	0	0	103	0	231
6	2010-11	100	Clo	0	0	11	0	11
7	2010-11	100	Clo	0	0	0	0	83
8	2010-11	100	Edg	0	0	222	0	222
9	2010-11	100	Edg	0	0	734	44	778
10	2010-11	100	P-o	0	0	216	0	216
11	2010-11	100	Edg	0	0	19	0	28
12	2010-11	100	P-o	0	0	923	0	923
13	2010-11	100	P-o	0	0	234	111	345
14	2010-11	100	P-o	0	0	850	0	850
15	2010-11	100	Cle	1	0	1772	0	1772
16	2010-11	100	Cle	0	0	443	0	443
17	2010-11	100	P-o	0	0	269	90	359
18	2010-11	100	Cle	0	0	474	0	474
19	2010-11	100	Rip	0	0	197	0	362
20	2010-11	100	Edg	0	0	0	0	0
1	2013-14	0	Rip	0	0	0	0	0
2	2013-14	0	P-o	0	0	0	0	0
3	2013-14	0	Rip	0	0	0	0	295
4	2013-14	0	Cle	0	0	0	0	0
5	2013-14	0	Clo	0	0	0	0	88
6	2013-14	0	Clo	0	0	16	0	22
7	2013-14	0	Clo	0	0	0	0	226
8	2013-14	0	Edg	0	0	0	0	0
9	2013-14	0	Edg	0	0	22	0	22
10	2013-14	0	P-o	0	0	8	0	8
11	2013-14	0	Edg	1	1	4	32	36
12	2013-14	0	P-o	0	0	0	0	0
13	2013-14	0	P-o	0	1	12	1443	1714
14	2013-14	0	P-o	1	1	42	1196	1238
15	2013-14	0	Cle	0	0	0	16	66
16	2013-14	0	Cle	0	0	1	0	70
17	2013-14	0	P-o	0	0	0	0	132
18	2013-14	0	Cle	0	0	28	0	61
19	2013-14	0	Rip	0	0	6	0	6
20	2013-14	0	Edg	0	0	0	0	27
1	2013-14	10	Rip	0	0	2	0	2
2	2013-14	10	P-o	0	0	0	0	0
3	2013-14	10	Rip	0	0	10	0	291
4	2013-14	10	Cle	0	0	3	0	3
5	2013-14	10	Clo	0	0	69	0	135
6	2013-14	10	Clo	0	1	316	0	316
7	2013-14	10	Clo	0	0	0	0	106
8	2013-14	10	Edg	0	0	47	0	47
9	2013-14	10	Edg	0	0	50	10	60
10	2013-14	10	P-o	0	0	195	39	234
11	2013-14	10	Edg	0	1	65	454	519
12	2013-14	10	P-o	0	0	12	63	75
13	2013-14	10	P-o	0	1	56	3199	3255
14	2013-14	10	P-o	1	3	300	4240	4540
15	2013-14	10	Cle	0	0	6	77	98
16	2013-14	10	Cle	0	0	9	0	81
17	2013-14	10	P-o	0	0	11	20	74
18	2013-14	10	Cle	0	0	78	9	135
19	2013-14	10	Rip	0	0	24	0	24
20	2013-14	10	Edg	0	0	0	0	29
1	2013-14	20	Rip	0	0	0	0	0
2	2013-14	20	P-o	0	0	0	0	0
3	2013-14	20	Rip	0	0	0	0	0
4	2013-14	20	Cle	0	0	8	0	8
5	2013-14	20	Clo	0	0	0	0	0
6	2013-14	20	Clo	0	0	489	0	493
7	2013-14	20	Clo	0	0	0	0	229
8	2013-14	20	Edg	0	0	138	42	180
9	2013-14	20	Edg	0	0	286	42	328
10	2013-14	20	P-o	0	0	321	440	761
11	2013-14	20	Edg	0	0	127	329	456
12	2013-14	20	P-o	0	0	36	345	381
13	2013-14	20	P-o	0	2	55	893	1045
14	2013-14	20	P-o	1	3	1341	10690	12031
15	2013-14	20	Cle	0	0	14	139	173
16	2013-14	20	Cle	0	0	19	151	175
17	2013-14	20	P-o	0	0	56	199	262
18	2013-14	20	Cle	0	0	113	225	454
19	2013-14	20	Rip	0	0	26	0	26
20	2013-14	20	Edg	0	0	0	0	20
1	2013-14	30	Rip	0	0	26	0	26
2	2013-14	30	P-o	0	0	10	0	10
3	2013-14	30	Rip	0	0	194	0	389
4	2013-14	30	Cle	0	0	8	0	8
5	2013-14	30	Clo	0	0	95	0	203
6	2013-14	30	Clo	0	0	396	0	396
7	2013-14	30	Clo	0	0	0	0	0
8	2013-14	30	Edg	0	0	448	511	959
9	2013-14	30	Edg	0	0	314	304	618
10	2013-14	30	P-o	0	0	191	0	191
11	2013-14	30	Edg	0	2	296	442	738
12	2013-14	30	P-o	0	0	42	182	224
13	2013-14	30	P-o	1	0	74	273	347
14	2013-14	30	P-o	0	4	1078	2262	3340
15	2013-14	30	Cle	1	0	33	72	120
16	2013-14	30	Cle	0	0	34	118	152
17	2013-14	30	P-o	0	0	26	216	242
18	2013-14	30	Cle	0	0	59	58	206
19	2013-14	30	Rip	0	0	24	6	30
20	2013-14	30	Edg	0	0	0	0	15
1	2013-14	40	Rip	0	0	43	0	43
2	2013-14	40	P-o	0	0	47	2	49
3	2013-14	40	Rip	0	0	0	0	0
4	2013-14	40	Cle	0	0	42	0	42
5	2013-14	40	Clo	0	0	0	0	0
6	2013-14	40	Clo	0	0	917	0	917
7	2013-14	40	Clo	0	0	42	0	42
8	2013-14	40	Edg	0	0	1863	315	2191
9	2013-14	40	Edg	0	0	444	274	722
10	2013-14	40	P-o	0	0	237	0	237
11	2013-14	40	Edg	0	1	1214	303	1517
12	2013-14	40	P-o	0	0	73	3569	3642
13	2013-14	40	P-o	3	0	425	957	1389
14	2013-14	40	P-o	1	2	3178	1269	4447
15	2013-14	40	Cle	0	0	105	1214	1341
16	2013-14	40	Cle	0	0	46	86	132
17	2013-14	40	P-o	0	0	30	321	351
18	2013-14	40	Cle	1	0	173	77	286
19	2013-14	40	Rip	0	0	52	0	113
20	2013-14	40	Edg	0	0	0	0	12
1	2013-14	50	Rip	0	0	68	0	68
2	2013-14	50	P-o	0	0	64	0	76
3	2013-14	50	Rip	0	0	31	0	301
4	2013-14	50	Cle	0	0	81	0	81
5	2013-14	50	Clo	0	0	116	0	210
6	2013-14	50	Clo	4	0	1156	0	1156
7	2013-14	50	Clo	1	0	0	0	334
8	2013-14	50	Edg	1	0	679	150	829
9	2013-14	50	Edg	0	0	535	124	659
10	2013-14	50	P-o	0	0	835	395	1230
11	2013-14	50	Edg	0	0	988	113	1101
12	2013-14	50	P-o	0	0	67	567	634
13	2013-14	50	P-o	0	0	312	47	359
14	2013-14	50	P-o	3	2	2597	73	2670
15	2013-14	50	Cle	0	0	74	341	420
16	2013-14	50	Cle	0	0	41	125	166
17	2013-14	50	P-o	0	0	45	348	393
18	2013-14	50	Cle	0	0	336	78	496
19	2013-14	50	Rip	0	0	12	0	39
20	2013-14	50	Edg	0	0	0	0	3
1	2013-14	60	Rip	0	0	53	0	68
2	2013-14	60	P-o	0	0	83	4	87
3	2013-14	60	Rip	0	0	11	0	86
4	2013-14	60	Cle	0	0	125	0	125
5	2013-14	60	Clo	0	0	175	63	238
6	2013-14	60	Clo	2	1	1160	0	1160
7	2013-14	60	Clo	1	0	0	0	144
8	2013-14	60	Edg	0	0	1318	143	1469
9	2013-14	60	Edg	0	0	604	196	800
10	2013-14	60	P-o	0	0	358	0	367
11	2013-14	60	Edg	2	0	1183	126	1309
12	2013-14	60	P-o	0	0	110	210	320
13	2013-14	60	P-o	2	0	420	0	420
14	2013-14	60	P-o	2	1	3805	20	3825
15	2013-14	60	Cle	0	0	87	199	304
16	2013-14	60	Cle	0	0	76	202	278
17	2013-14	60	P-o	0	0	208	68	276
18	2013-14	60	Cle	0	0	462	32	611
19	2013-14	60	Rip	0	0	10	0	19
20	2013-14	60	Edg	0	0	0	0	0
1	2013-14	70	Rip	0	0	162	0	162
2	2013-14	70	P-o	0	0	140	0	151
3	2013-14	70	Rip	0	0	0	0	71
4	2013-14	70	Cle	0	0	141	0	141
5	2013-14	70	Clo	0	0	180	0	243
6	2013-14	70	Clo	1	0	810	0	810
7	2013-14	70	Clo	0	0	0	0	81
8	2013-14	70	Edg	0	0	1055	118	1173
9	2013-14	70	Edg	0	0	470	76	546
10	2013-14	70	P-o	1	0	279	0	290
11	2013-14	70	Edg	3	0	1067	97	1164
12	2013-14	70	P-o	1	0	180	55	235
13	2013-14	70	P-o	2	0	284	43	327
14	2013-14	70	P-o	1	0	4648	43	4691
15	2013-14	70	Cle	0	0	139	156	295
16	2013-14	70	Cle	0	0	129	580	709
17	2013-14	70	P-o	0	0	182	58	240
18	2013-14	70	Cle	0	0	342	56	492
19	2013-14	70	Rip	0	0	34	0	46
20	2013-14	70	Edg	0	0	0	0	0
1	2013-14	80	Rip	0	0	128	0	128
2	2013-14	80	P-o	0	0	248	0	266
3	2013-14	80	Rip	0	0	26	0	132
4	2013-14	80	Cle	0	0	141	0	141
5	2013-14	80	Clo	0	0	161	0	224
6	2013-14	80	Clo	1	0	598	0	598
7	2013-14	80	Clo	0	0	0	0	78
8	2013-14	80	Edg	0	0	708	0	797
9	2013-14	80	Edg	0	0	426	48	474
10	2013-14	80	P-o	0	0	129	0	142
11	2013-14	80	Edg	3	0	2510	52	2562
12	2013-14	80	P-o	0	0	346	0	346
13	2013-14	80	P-o	1	0	672	0	672
14	2013-14	80	P-o	7	1	5252	0	5252
15	2013-14	80	Cle	0	0	383	295	678
16	2013-14	80	Cle	0	0	50	1890	1940
17	2013-14	80	P-o	0	0	343	65	417
18	2013-14	80	Cle	0	0	248	0	322
19	2013-14	80	Rip	1	0	18	0	25
20	2013-14	80	Edg	0	0	0	0	0
1	2013-14	90	Rip	0	0	132	0	132
2	2013-14	90	P-o	0	0	402	0	439
3	2013-14	90	Rip	0	0	61	0	178
4	2013-14	90	Cle	2	0	493	0	493
5	2013-14	90	Clo	0	0	186	0	274
6	2013-14	90	Clo	0	1	972	0	972
7	2013-14	90	Clo	0	0	0	0	265
8	2013-14	90	Edg	0	0	746	0	757
9	2013-14	90	Edg	0	0	636	0	636
10	2013-14	90	P-o	0	0	87	0	87
11	2013-14	90	Edg	2	0	2309	0	2309
12	2013-14	90	P-o	0	0	546	13	559
13	2013-14	90	P-o	0	0	348	0	348
14	2013-14	90	P-o	6	0	6973	0	6973
15	2013-14	90	Cle	0	0	131	0	131
16	2013-14	90	Cle	0	0	96	1540	1636
17	2013-14	90	P-o	0	0	428	0	442
18	2013-14	90	Cle	1	0	611	0	738
19	2013-14	90	Rip	0	0	13	0	13
20	2013-14	90	Edg	0	0	0	0	0
1	2013-14	100	Rip	0	0	115	0	115
2	2013-14	100	P-o	0	0	210	0	266
3	2013-14	100	Rip	0	0	20	0	151
4	2013-14	100	Cle	0	0	289	0	289
5	2013-14	100	Clo	0	0	93	0	201
6	2013-14	100	Clo	0	0	620	0	620
7	2013-14	100	Clo	0	0	0	0	63
8	2013-14	100	Edg	0	0	462	0	462
9	2013-14	100	Edg	0	0	278	0	278
10	2013-14	100	P-o	0	0	107	0	107
11	2013-14	100	Edg	0	0	1430	0	1430
12	2013-14	100	P-o	0	0	163	0	163
13	2013-14	100	P-o	0	0	459	0	459
14	2013-14	100	P-o	2	0	3168	0	3168
15	2013-14	100	Cle	0	0	135	0	135
16	2013-14	100	Cle	0	0	95	234	329
17	2013-14	100	P-o	0	0	230	0	230
18	2013-14	100	Cle	1	0	280	0	460
19	2013-14	100	Rip	0	0	30	22	52
20	2013-14	100	Edg	0	0	0	0	0
1	2015-16	0	Rip	0	0	0	0	0
2	2015-16	0	P-o	0	0	0	0	0
3	2015-16	0	Rip	0	0	0	0	63
4	2015-16	0	Cle	0	0	7	0	7
5	2015-16	0	Clo	0	0	0	0	18
6	2015-16	0	Clo	0	0	21	0	32
7	2015-16	0	Clo	0	0	0	0	0
8	2015-16	0	Edg	0	0	48	25	73
9	2015-16	0	Edg	0	0	0	0	0
10	2015-16	0	P-o	0	0	16	0	16
11	2015-16	0	Edg	0	0	27	0	27
12	2015-16	0	P-o	0	0	0	14	70
13	2015-16	0	P-o	0	0	0	0	35
14	2015-16	0	P-o	0	0	0	0	0
15	2015-16	0	Cle	0	0	26	34	60
16	2015-16	0	Cle	0	0	0	306	536
17	2015-16	0	P-o	0	0	0	0	0
18	2015-16	0	Cle	0	0	46	0	46
19	2015-16	0	Rip	0	0	0	0	0
20	2015-16	0	Edg	0	0	0	0	14
1	2015-16	10	Rip	0	0	28	0	28
2	2015-16	10	P-o	0	0	6	3	9
3	2015-16	10	Rip	0	0	23	0	176
4	2015-16	10	Cle	0	0	106	55	161
5	2015-16	10	Clo	0	0	17	6	42
6	2015-16	10	Clo	0	0	108	0	108
7	2015-16	10	Clo	0	0	0	0	75
8	2015-16	10	Edg	0	0	435	35	479
9	2015-16	10	Edg	0	0	439	0	441
10	2015-16	10	P-o	0	0	485	0	485
11	2015-16	10	Edg	0	0	309	0	416
12	2015-16	10	P-o	0	0	39	200	256
13	2015-16	10	P-o	0	0	8	0	20
14	2015-16	10	P-o	0	0	0	18	18
15	2015-16	10	Cle	0	2	160	1320	1480
16	2015-16	10	Cle	1	1	157	1740	2016
17	2015-16	10	P-o	0	0	54	35	89
18	2015-16	10	Cle	1	2	499	48	547
19	2015-16	10	Rip	0	0	8	0	24
20	2015-16	10	Edg	0	0	0	0	20
1	2015-16	20	Rip	0	0	65	0	65
2	2015-16	20	P-o	0	0	18	25	43
3	2015-16	20	Rip	0	0	6	0	119
4	2015-16	20	Cle	0	0	56	202	258
5	2015-16	20	Clo	0	0	34	0	81
6	2015-16	20	Clo	0	1	278	0	348
7	2015-16	20	Clo	0	0	0	0	99
8	2015-16	20	Edg	0	0	349	63	412
9	2015-16	20	Edg	0	0	403	89	499
10	2015-16	20	P-o	0	1	666	0	666
11	2015-16	20	Edg	0	0	249	0	327
12	2015-16	20	P-o	0	1	150	780	931
13	2015-16	20	P-o	0	0	36	0	38
14	2015-16	20	P-o	0	0	48	89	137
15	2015-16	20	Cle	0	2	814	381	1195
16	2015-16	20	Cle	0	3	380	615	1027
17	2015-16	20	P-o	0	0	126	70	196
18	2015-16	20	Cle	0	3	875	204	1079
19	2015-16	20	Rip	0	0	6	0	9
20	2015-16	20	Edg	0	0	0	0	23
1	2015-16	30	Rip	0	0	63	0	63
2	2015-16	30	P-o	0	0	47	0	47
3	2015-16	30	Rip	0	0	25	0	165
4	2015-16	30	Cle	0	1	150	40	190
5	2015-16	30	Clo	0	0	66	0	130
6	2015-16	30	Clo	0	1	375	0	386
7	2015-16	30	Clo	0	1	0	0	0
8	2015-16	30	Edg	2	0	798	268	1066
9	2015-16	30	Edg	0	0	724	142	866
10	2015-16	30	P-o	0	3	1135	0	1135
11	2015-16	30	Edg	2	0	312	0	500
12	2015-16	30	P-o	0	1	288	229	517
13	2015-16	30	P-o	0	0	55	0	55
14	2015-16	30	P-o	0	1	78	98	176
15	2015-16	30	Cle	0	4	1160	189	1349
16	2015-16	30	Cle	1	2	653	178	831
17	2015-16	30	P-o	1	0	248	0	248
18	2015-16	30	Cle	1	5	1362	256	1618
19	2015-16	30	Rip	0	0	34	0	36
20	2015-16	30	Edg	0	0	0	0	0
1	2015-16	40	Rip	0	0	58	0	58
2	2015-16	40	P-o	0	0	73	0	73
3	2015-16	40	Rip	0	0	15	0	79
4	2015-16	40	Cle	1	0	216	70	286
5	2015-16	40	Clo	0	0	64	0	129
6	2015-16	40	Clo	1	1	331	0	360
7	2015-16	40	Clo	0	0	0	0	90
8	2015-16	40	Edg	1	0	912	128	1040
9	2015-16	40	Edg	0	0	1000	35	1035
10	2015-16	40	P-o	2	1	1210	23	1233
11	2015-16	40	Edg	1	1	61	0	168
12	2015-16	40	P-o	0	2	488	106	594
13	2015-16	40	P-o	0	0	67	0	67
14	2015-16	40	P-o	0	0	173	101	274
15	2015-16	40	Cle	2	3	1330	121	1451
16	2015-16	40	Cle	1	2	736	55	791
17	2015-16	40	P-o	3	0	426	50	476
18	2015-16	40	Cle	3	4	2393	210	2603
19	2015-16	40	Rip	0	0	30	0	64
20	2015-16	40	Edg	0	0	0	0	0
1	2015-16	50	Rip	0	0	169	0	169
2	2015-16	50	P-o	0	0	140	0	140
3	2015-16	50	Rip	0	0	37	0	132
4	2015-16	50	Cle	0	0	185	24	217
5	2015-16	50	Clo	0	0	116	0	200
6	2015-16	50	Clo	1	1	76	58	134
7	2015-16	50	Clo	0	0	0	0	181
8	2015-16	50	Edg	2	0	476	280	756
9	2015-16	50	Edg	1	0	618	66	684
10	2015-16	50	P-o	3	1	1671	38	1748
11	2015-16	50	Edg	2	0	87	18	691
12	2015-16	50	P-o	1	1	440	240	680
13	2015-16	50	P-o	2	0	63	0	63
14	2015-16	50	P-o	1	0	218	98	316
15	2015-16	50	Cle	4	2	1732	253	1985
16	2015-16	50	Cle	4	1	750	0	750
17	2015-16	50	P-o	2	0	384	39	423
18	2015-16	50	Cle	5	1	2760	290	3050
19	2015-16	50	Rip	0	0	30	0	48
20	2015-16	50	Edg	0	0	0	0	0
1	2015-16	60	Rip	0	0	150	0	150
2	2015-16	60	P-o	0	0	184	0	184
3	2015-16	60	Rip	0	0	25	0	101
4	2015-16	60	Cle	0	0	558	0	558
5	2015-16	60	Clo	0	0	79	0	121
6	2015-16	60	Clo	1	0	183	0	183
7	2015-16	60	Clo	0	0	183	0	247
8	2015-16	60	Edg	2	0	330	240	570
9	2015-16	60	Edg	0	0	630	94	724
10	2015-16	60	P-o	1	1	1369	0	1369
11	2015-16	60	Edg	3	0	140	0	337
12	2015-16	60	P-o	0	0	378	182	560
13	2015-16	60	P-o	0	0	59	26	85
14	2015-16	60	P-o	0	0	215	105	320
15	2015-16	60	Cle	4	0	1500	104	1604
16	2015-16	60	Cle	4	0	1035	0	1035
17	2015-16	60	P-o	1	0	287	35	322
18	2015-16	60	Cle	4	0	2254	182	2436
19	2015-16	60	Rip	0	0	24	0	46
20	2015-16	60	Edg	0	0	0	0	0
1	2015-16	70	Rip	0	0	96	0	96
2	2015-16	70	P-o	0	0	236	0	236
3	2015-16	70	Rip	0	0	26	0	107
4	2015-16	70	Cle	1	0	229	0	249
5	2015-16	70	Clo	0	0	110	0	214
6	2015-16	70	Clo	0	0	69	0	69
7	2015-16	70	Clo	0	0	0	0	80
8	2015-16	70	Edg	1	0	365	89	454
9	2015-16	70	Edg	1	0	557	75	632
10	2015-16	70	P-o	2	0	994	0	1072
11	2015-16	70	Edg	3	0	150	30	358
12	2015-16	70	P-o	0	0	461	98	559
13	2015-16	70	P-o	0	0	69	50	119
14	2015-16	70	P-o	0	0	467	51	518
15	2015-16	70	Cle	6	1	951	0	951
16	2015-16	70	Cle	5	0	853	0	853
17	2015-16	70	P-o	2	0	447	44	491
18	2015-16	70	Cle	5	0	2927	123	3177
19	2015-16	70	Rip	1	0	30	0	50
20	2015-16	70	Edg	0	0	0	0	0
1	2015-16	80	Rip	0	0	57	0	62
2	2015-16	80	P-o	0	0	192	0	192
3	2015-16	80	Rip	0	0	30	0	131
4	2015-16	80	Cle	0	0	188	0	188
5	2015-16	80	Clo	0	0	46	0	96
6	2015-16	80	Clo	0	0	55	0	55
7	2015-16	80	Clo	0	0	0	0	63
8	2015-16	80	Edg	0	0	127	70	197
9	2015-16	80	Edg	1	0	188	122	310
10	2015-16	80	P-o	0	0	670	0	748
11	2015-16	80	Edg	3	0	163	0	308
12	2015-16	80	P-o	0	0	320	32	352
13	2015-16	80	P-o	0	0	74	55	129
14	2015-16	80	P-o	0	0	220	37	257
15	2015-16	80	Cle	4	0	514	0	514
16	2015-16	80	Cle	3	0	718	0	718
17	2015-16	80	P-o	1	0	290	124	414
18	2015-16	80	Cle	4	0	2511	78	2589
19	2015-16	80	Rip	1	0	61	0	88
20	2015-16	80	Edg	0	0	0	0	0
1	2015-16	90	Rip	0	0	80	0	126
2	2015-16	90	P-o	0	0	155	0	155
3	2015-16	90	Rip	0	0	32	0	172
4	2015-16	90	Cle	0	0	211	0	211
5	2015-16	90	Clo	0	0	90	0	130
6	2015-16	90	Clo	0	0	250	0	250
7	2015-16	90	Clo	0	0	0	0	53
8	2015-16	90	Edg	0	0	232	26	258
9	2015-16	90	Edg	1	0	365	275	640
10	2015-16	90	P-o	1	0	666	86	752
11	2015-16	90	Edg	1	0	198	0	444
12	2015-16	90	P-o	0	0	440	30	470
13	2015-16	90	P-o	0	0	44	160	204
14	2015-16	90	P-o	0	0	125	55	185
15	2015-16	90	Cle	4	0	551	0	551
16	2015-16	90	Cle	3	0	754	0	754
17	2015-16	90	P-o	1	0	364	120	484
18	2015-16	90	Cle	3	0	2370	120	2490
19	2015-16	90	Rip	0	0	55	0	77
20	2015-16	90	Edg	0	0	0	0	0
1	2015-16	100	Rip	0	0	71	0	134
2	2015-16	100	P-o	0	0	98	0	98
3	2015-16	100	Rip	0	0	18	0	185
4	2015-16	100	Cle	1	0	310	0	310
5	2015-16	100	Clo	0	0	45	0	75
6	2015-16	100	Clo	0	0	27	0	27
7	2015-16	100	Clo	0	0	0	0	53
8	2015-16	100	Edg	0	0	279	0	279
9	2015-16	100	Edg	0	0	470	73	543
10	2015-16	100	P-o	0	0	910	0	1090
11	2015-16	100	Edg	2	0	223	0	618
12	2015-16	100	P-o	0	0	376	0	376
13	2015-16	100	P-o	0	0	146	150	296
14	2015-16	100	P-o	0	0	254	0	254
15	2015-16	100	Cle	3	0	610	0	610
16	2015-16	100	Cle	3	0	524	0	524
17	2015-16	100	P-o	0	0	250	80	330
18	2015-16	100	Cle	2	0	1573	0	1573
19	2015-16	100	Rip	0	0	65	0	128
20	2015-16	100	Edg	0	0	0	0	0
